# Supplementary material for: Magnetic Shaftless Propeller Millirobot with Multimodal Motion for Small-Scale Fluidic Manipulation
Source: Cyborg Bionic Syst. 2025 Mar 12;6:0235. doi: 10.34133/cbsystems.0235 (PMC11903028; doi:10.34133/cbsystems.0235)
Supplement: Supplementary 1 — Movies S1 to S7 Fig. S1 [file cbsystems.0235.f1.zip]

Archive with 9 entries (9 files):
- Movie S1.mp4
- Movie S2.mp4
- Movie S3.mp4
- Movie S4.mp4
- Movie S5.mp4
- Movie S6.mp4
- Movie S7.mp4
- Supplementary Figure S1.pdf
- Supplementary Information.docx
